# Supplementary material for: Menstrual Cycle and Sport Injuries: A Systematic Review
Source: Int J Environ Res Public Health. 2023 Feb 13;20(4):3264. doi: 10.3390/ijerph20043264 (PMC9958828; doi:10.3390/ijerph20043264)
Supplement: Supplementary file 1 [file ijerph-20-03264-s001.zip]

Archive with 1 entries (1 files):
- ijerph-2206885-supplementary.pdf
